# Supplementary material for: Expanding Alternative Splicing Identification by Integrating Multiple Sources of Transcription Data in Tomato
Source: Front Plant Sci. 2019 May 28;10:689. doi: 10.3389/fpls.2019.00689 (PMC6546887; doi:10.3389/fpls.2019.00689)
Supplement: Supplementary file 1 [file Table_1.xlsx]

## Sheet: Sheet1
Supplementary Table 1. RNA-seq data sources including data accession numbers and their publications.
Data Accession Number	Data Size (Gb)	Publications
SRP039410 (GSE55553).	28	Alkan N, et al. Simultaneous transcriptome analysis of Colletotrichum gloeosporioides and tomato fruit pathosystem reveals novel fungal pathogenicity and fruit defense strategies. New Phytologist. 2015;205(2):801-15.
SRP028618	27	Chen T,et al. Comparative transcriptome profiling of a resistant vs. susceptible tomato (Solanum lycopersicum) cultivar in response to infection by tomato yellow leaf curl virus. PLoS One. 2013;8(11):e80816.
PRJNA229516	23	Cruz-Mendívil A, et al. Transcriptional changes associated with chilling tolerance and susceptibility in ‘Micro-Tom’tomato fruit using RNA-Seq. Postharvest biology and technology. 2015;99:141-51.
SRR786507 - SRR786509, SRR786520 - SRR786551	30	Dai Q, et al. Comparative transcriptome analysis of the different tissues between the cultivated and wild tomato. PloS one. 2017;12(3):e0172411.
SRP065597	14	Du H, et al. Comparative transcriptome analysis of resistant and susceptible tomato lines in response to infection by Xanthomonas perforans race T3. Frontiers in plant science. 2015;6.
GEO: DRA005810	113	Ezura K, et al. Genome-wide identification of pistil-specific genes expressed during fruit set initiation in tomato (Solanum lycopersicum). PloS one. 2017,12(7):e0180003.
SRA058709	36	Gupta S, et al. Transcriptome profiling of cytokinin and auxin regulation in tomato root. Journal of experimental botany. 2013;64(2):695-704.
DRA003529; DRA003530	19	Higashi T, et al. Detection of diurnal variation of tomato transcriptome through the molecular timetable method in a sunlight-type plant factory. Frontiers in plant science. 2016;7.
GSE45774; SRP019504	4.2	Koenig D, et al. Comparative transcriptomics reveals patterns of selection in domesticated and wild tomato. Proceedings of the National Academy of Sciences. 2013;110(28):E2655-62.
SRP004923	2.1	Lopez‐Casado G, et al. Enabling proteomic studies with RNA‐Seq: The proteome of tomato pollen as a test case. Proteomics. 2012;12(6):761-74.
SRP015125	30	Shi X, et al. Transcriptome analysis of cytokinin response in tomato leaves. PLoS One. 2013;8(1):e55090.
GSE88763; SRP091567	948	Shukla N, et al. Transcriptome analysis of root‐knot nematode (Meloidogyne incognita)‐infected tomato (Solanum lycopersicum) roots reveals complex gene expression profiles and metabolic networks of both host and nematode during susceptible and resistance responses. Molecular Plant Pathology. 2017.
PRJNA295119	41	Sun Y, Xiao H. Identification of alternative splicing events by RNA sequencing in early growth tomato fruits. BMC genomics. 2015, 16(1):948.
PRJNA192557	36	Sundaresan S, et al. De novo transcriptome sequencing and development of abscission zone-specific microarray as a new molecular tool for analysis of tomato organ abscission. Frontiers in plant science. 2016;6:1258.
SRX1022130	14	Tan G, et al. Transcriptome analysis of the compatible interaction of tomato with Verticillium dahliae using RNA-sequencing. Frontiers in plant science. 2015;6.
SRA058770	11	Tang X, et al. Whole transcriptome sequencing reveals genes involved in plastid/chloroplast division and development are regulated by the HP1/DDB1 at an early stage of tomato fruit development. Planta. 2013;238(5):923-36.
SRP076745	173	Wang RH, et al. Transcriptome Analysis Provides a Preliminary Regulation Route of the Ethylene Signal Transduction Component, SlEIN2, during Tomato Ripening. PloS one. 2016;11(12):e0168287.
SRR926182; SRR926185.	217	Wang Y, et al. Comparative transcriptome analysis of tomato (Solanum lycopersicum) in response to exogenous abscisic acid. BMC genomics. 2013;14(1):841.
SRP065499	85	Worley JN, et al. A novel method of transcriptome interpretation reveals a quantitative suppressive effect on tomato immune signaling by two domains in a single pathogen effector protein. BMC genomics. 2016;17(1):229.
SRP082343	173	Xue DQ, et al. Transcriptome analysis of the Cf-12-mediated resistance response to Cladosporium fulvum in tomato. Frontiers in plant science. 2016;7.
SRP051074	39	Yang YX, et al. RNA-seq analysis reveals the role of red light in resistance against Pseudomonas syringae pv. tomato DC3000 in tomato plants. BMC genomics. 2015;16(1):120.
GSE64981	17	Ye J, et al. Transcriptome profiling of tomato fruit development reveals transcription factors associated with ascorbic acid, carotenoid and flavonoid biosynthesis. PloS one. 2015;10(7):e0130885.
GSE72216	205	Zhang S,et al. Spatiotemporal transcriptome provides insights into early fruit development of tomato (Solanum lycopersicum). Scientific reports. 2016;6:23173.
SRP080654	108	Zhang Y, et al. Transcriptome Profiling of Tomato Uncovers an Involvement of Cytochrome P450s and Peroxidases in Stigma Color Formation. Frontiers in Plant Science. 2017;8.
SRP093503; SRP103592	67	Zheng Y, et al. Comprehensive transcriptome analyses reveal tomato plant responses to tobacco rattle virus-based gene silencing vectors. Scientific Reports. 2017;7.
ArrayExpress database: E-MTAB-2276.	17	Zouari I, et al. From root to fruit: RNA-Seq analysis shows that arbuscular mycorrhizal symbiosis may affect tomato fruit metabolism. Bmc Genomics. 2014;15(1):221.
SRP029978	85	Zouine M, et al. Characterization of the tomato ARF gene family uncovers a multi-levels post-transcriptional regulation including alternative splicing. PloS one. 2014;9(1):e84203.
